# Supplementary material for: Re-expression of SynGAP protein in adulthood improves translatable measures of brain function and behavior
Source: eLife. 2019 Apr 26;8:e46752. doi: 10.7554/eLife.46752 (PMC6504227; doi:10.7554/eLife.46752)
Supplement: Figure 1—source data 1. [file elife-46752-fig1-data1.csv]

sID	cage	sex	cre	geno	figure	test.phase	measure	value	outlier
			WT	WT	f1a		1stC	183
			WT	WT	f1a		1stC	153
			WT	WT	f1a		1stC	184
			WT	WT	f1a		1stC	153
			WT	WT	f1a		1stC	173
			WT	WT	f1a		1stC	138
			WT	WT	f1a		1stC	176
			WT	HET	f1a		1stC	93
			WT	HET	f1a		1stC	116
			WT	HET	f1a		1stC	98
			WT	HET	f1a		1stC	126
			WT	HET	f1a		1stC	82
			WT	HET	f1a		1stC	103
			WT	HET	f1a		1stC	84
			HET	WT	f1a		1stC	143
			HET	WT	f1a		1stC	164
			HET	WT	f1a		1stC	125
			HET	WT	f1a		1stC	156
			HET	WT	f1a		1stC	154
			HET	WT	f1a		1stC	160
			HET	WT	f1a		1stC	154
			HET	HET	f1a		1stC	90
			HET	HET	f1a		1stC	115
			HET	HET	f1a		1stC	96
			HET	HET	f1a		1stC	95
			HET	HET	f1a		1stC	97
			HET	HET	f1a		1stC	100
			HET	HET	f1a		1stC	103
			WT	WT	f1a		TC	264
			WT	WT	f1a		TC	240
			WT	WT	f1a		TC	231
			WT	WT	f1a		TC	228
			WT	WT	f1a		TC	213
			WT	WT	f1a		TC	227
			WT	WT	f1a		TC	248
			WT	HET	f1a		TC	179
			WT	HET	f1a		TC	239
			WT	HET	f1a		TC	123
			WT	HET	f1a		TC	159
			WT	HET	f1a		TC	112
			WT	HET	f1a		TC	138
			WT	HET	f1a		TC	162
			HET	WT	f1a		TC	263
			HET	WT	f1a		TC	216
			HET	WT	f1a		TC	236
			HET	WT	f1a		TC	209
			HET	WT	f1a		TC	201
			HET	WT	f1a		TC	177
			HET	WT	f1a		TC	242
			HET	HET	f1a		TC	118
			HET	HET	f1a		TC	191
			HET	HET	f1a		TC	177
			HET	HET	f1a		TC	166
			HET	HET	f1a		TC	135
			HET	HET	f1a		TC	160
			HET	HET	f1a		TC	138
			WT	WT	f1a		THE	277
			WT	WT	f1a		THE	245
			WT	WT	f1a		THE	234
			WT	WT	f1a		THE	249
			WT	WT	f1a		THE	229
			WT	WT	f1a		THE	231
			WT	WT	f1a		THE	268
			WT	HET	f1a		THE	359
			WT	HET	f1a		THE	350
			WT	HET	f1a		THE	309
			WT	HET	f1a		THE	270
			WT	HET	f1a		THE	149
			WT	HET	f1a		THE	158
			WT	HET	f1a		THE	330
			HET	WT	f1a		THE	268
			HET	WT	f1a		THE	238
			HET	WT	f1a		THE	276
			HET	WT	f1a		THE	226
			HET	WT	f1a		THE	349
			HET	WT	f1a		THE	215
			HET	WT	f1a		THE	263
			HET	HET	f1a		THE	301
			HET	HET	f1a		THE	301
			HET	HET	f1a		THE	302
			HET	HET	f1a		THE	287
			HET	HET	f1a		THE	168
			HET	HET	f1a		THE	300
			HET	HET	f1a		THE	163
