# Supplementary material for: Re-expression of SynGAP protein in adulthood improves translatable measures of brain function and behavior
Source: eLife. 2019 Apr 26;8:e46752. doi: 10.7554/eLife.46752 (PMC6504227; doi:10.7554/eLife.46752)
Supplement: Figure 1—source data 2. [file elife-46752-fig1-data2.csv]

sID	cage	sex	cre	geno	figure	test.phase	measure	value	outlier
362			WT	WT	f1b		1stC	133
370			WT	WT	f1b		1stC	156
511			WT	WT	f1b		1stC	139
516			WT	WT	f1b		1stC	136
525			WT	WT	f1b		1stC	134
663			WT	WT	f1b		1stC	166
666			WT	WT	f1b		1stC	125
670			WT	WT	f1b		1stC	164
672			WT	WT	f1b		1stC	159
766			WT	WT	f1b		1stC	143
772			WT	WT	f1b		1stC	148
799			WT	WT	f1b		1stC	158
856			WT	WT	f1b		1stC	154
860			WT	WT	f1b		1stC	146
861			WT	WT	f1b		1stC	134
357			WT	HET	f1b		1stC	127
359			WT	HET	f1b		1stC	110
364			WT	HET	f1b		1stC	90
365			WT	HET	f1b		1stC	89
366			WT	HET	f1b		1stC	103
394			WT	HET	f1b		1stC	90
510			WT	HET	f1b		1stC	90
512			WT	HET	f1b		1stC	117
518			WT	HET	f1b		1stC	93
520			WT	HET	f1b		1stC	98
521			WT	HET	f1b		1stC	100
523			WT	HET	f1b		1stC	108
524			WT	HET	f1b		1stC	115
671			WT	HET	f1b		1stC	114
767			WT	HET	f1b		1stC	96
770			WT	HET	f1b		1stC	97
771			WT	HET	f1b		1stC	dead
773			WT	HET	f1b		1stC	101
858			WT	HET	f1b		1stC	96
863			WT	HET	f1b		1stC	135
864			WT	HET	f1b		1stC	108
367			HET	WT	f1b		1stC	122
368			HET	WT	f1b		1stC	130
369			HET	WT	f1b		1stC	118
375			HET	WT	f1b		1stC	159
390			HET	WT	f1b		1stC	179
391			HET	WT	f1b		1stC	143
392			HET	WT	f1b		1stC	128
514			HET	WT	f1b		1stC	128
558			HET	WT	f1b		1stC	155
559			HET	WT	f1b		1stC	164
627			HET	WT	f1b		1stC	125
662			HET	WT	f1b		1stC	118
664			HET	WT	f1b		1stC	101
768			HET	WT	f1b		1stC	dead
769			HET	WT	f1b		1stC	146
798			HET	WT	f1b		1stC	143
859			HET	WT	f1b		1stC	127
865			HET	WT	f1b		1stC	137
358			HET	HET	f1b		1stC	136
361			HET	HET	f1b		1stC	117
371			HET	HET	f1b		1stC	123
372			HET	HET	f1b		1stC	105
373			HET	HET	f1b		1stC	126
374			HET	HET	f1b		1stC	151
509			HET	HET	f1b		1stC	126
513			HET	HET	f1b		1stC	90
515			HET	HET	f1b		1stC	128
517			HET	HET	f1b		1stC	113
519			HET	HET	f1b		1stC	129
522			HET	HET	f1b		1stC	109
665			HET	HET	f1b		1stC	115
667			HET	HET	f1b		1stC	135
668			HET	HET	f1b		1stC	119
669			HET	HET	f1b		1stC	135
774			HET	HET	f1b		1stC	122
797			HET	HET	f1b		1stC	132
857			HET	HET	f1b		1stC	154
862			HET	HET	f1b		1stC	110
868			HET	HET	f1b		1stC	139
673			HET	HET	f1b		1stC	139
557			HET	HET	f1b		1stC	121
362			WT	WT	f1b		TC	182
370			WT	WT	f1b		TC	195
511			WT	WT	f1b		TC	232
516			WT	WT	f1b		TC	219
525			WT	WT	f1b		TC	231
663			WT	WT	f1b		TC	253
666			WT	WT	f1b		TC	228
670			WT	WT	f1b		TC	247
672			WT	WT	f1b		TC	314
766			WT	WT	f1b		TC	240
772			WT	WT	f1b		TC	172
799			WT	WT	f1b		TC	162
856			WT	WT	f1b		TC	220
860			WT	WT	f1b		TC	169
861			WT	WT	f1b		TC	235
357			WT	HET	f1b		TC	183
359			WT	HET	f1b		TC	181
364			WT	HET	f1b		TC	143
365			WT	HET	f1b		TC	166
366			WT	HET	f1b		TC	117
394			WT	HET	f1b		TC	160
510			WT	HET	f1b		TC	149
512			WT	HET	f1b		TC	142
518			WT	HET	f1b		TC	168
520			WT	HET	f1b		TC	132
521			WT	HET	f1b		TC	160
523			WT	HET	f1b		TC	160
524			WT	HET	f1b		TC	149
671			WT	HET	f1b		TC	202
767			WT	HET	f1b		TC	138
770			WT	HET	f1b		TC	150
771			WT	HET	f1b		TC	dead
773			WT	HET	f1b		TC	162
858			WT	HET	f1b		TC	197
863			WT	HET	f1b		TC	152
864			WT	HET	f1b		TC	148
367			HET	WT	f1b		TC	337
368			HET	WT	f1b		TC	219
369			HET	WT	f1b		TC	199
375			HET	WT	f1b		TC	177
390			HET	WT	f1b		TC	249
391			HET	WT	f1b		TC	251
392			HET	WT	f1b		TC	168
514			HET	WT	f1b		TC	231
558			HET	WT	f1b		TC	173
559			HET	WT	f1b		TC	199
627			HET	WT	f1b		TC	222
662			HET	WT	f1b		TC	204
664			HET	WT	f1b		TC	222
768			HET	WT	f1b		TC	dead
769			HET	WT	f1b		TC	229
798			HET	WT	f1b		TC	229
859			HET	WT	f1b		TC	153
865			HET	WT	f1b		TC	219
358			HET	HET	f1b		TC	186
361			HET	HET	f1b		TC	178
371			HET	HET	f1b		TC	221
372			HET	HET	f1b		TC	185
373			HET	HET	f1b		TC	167
374			HET	HET	f1b		TC	181
509			HET	HET	f1b		TC	195
513			HET	HET	f1b		TC	189
515			HET	HET	f1b		TC	146
517			HET	HET	f1b		TC	146
519			HET	HET	f1b		TC	292
522			HET	HET	f1b		TC	226
665			HET	HET	f1b		TC	184
667			HET	HET	f1b		TC	248
668			HET	HET	f1b		TC	209
669			HET	HET	f1b		TC	235
774			HET	HET	f1b		TC	218
797			HET	HET	f1b		TC	143
857			HET	HET	f1b		TC	182
862			HET	HET	f1b		TC	203
868			HET	HET	f1b		TC	213
673			HET	HET	f1b		TC	170
557			HET	HET	f1b		TC	186
362			WT	WT	f1b		THE	203
370			WT	WT	f1b		THE	268
511			WT	WT	f1b		THE	250
516			WT	WT	f1b		THE	238
525			WT	WT	f1b		THE	252
663			WT	WT	f1b		THE	270
666			WT	WT	f1b		THE	245
670			WT	WT	f1b		THE	251
672			WT	WT	f1b		THE	317
766			WT	WT	f1b		THE	316
772			WT	WT	f1b		THE	177
799			WT	WT	f1b		THE	185
856			WT	WT	f1b		THE	272
860			WT	WT	f1b		THE	189
861			WT	WT	f1b		THE	250
357			WT	HET	f1b		THE	187
359			WT	HET	f1b		THE	320
364			WT	HET	f1b		THE	167
365			WT	HET	f1b		THE	183
366			WT	HET	f1b		THE	323
394			WT	HET	f1b		THE	290
510			WT	HET	f1b		THE	165
512			WT	HET	f1b		THE	265
518			WT	HET	f1b		THE	282
520			WT	HET	f1b		THE	275
521			WT	HET	f1b		THE	331
523			WT	HET	f1b		THE	348
524			WT	HET	f1b		THE	164
671			WT	HET	f1b		THE	224
767			WT	HET	f1b		THE	158
770			WT	HET	f1b		THE	321
771			WT	HET	f1b		THE	dead
773			WT	HET	f1b		THE	325
858			WT	HET	f1b		THE	228
863			WT	HET	f1b		THE	261
864			WT	HET	f1b		THE	151
367			HET	WT	f1b		THE	340
368			HET	WT	f1b		THE	239
369			HET	WT	f1b		THE	212
375			HET	WT	f1b		THE	203
390			HET	WT	f1b		THE	273
391			HET	WT	f1b		THE	254
392			HET	WT	f1b		THE	190
514			HET	WT	f1b		THE	317
558			HET	WT	f1b		THE	337
559			HET	WT	f1b		THE	221
627			HET	WT	f1b		THE	263
662			HET	WT	f1b		THE	225
664			HET	WT	f1b		THE	232
768			HET	WT	f1b		THE	dead
769			HET	WT	f1b		THE	244
798			HET	WT	f1b		THE	236
859			HET	WT	f1b		THE	229
865			HET	WT	f1b		THE	249
358			HET	HET	f1b		THE	209
361			HET	HET	f1b		THE	216
371			HET	HET	f1b		THE	252
372			HET	HET	f1b		THE	189
373			HET	HET	f1b		THE	220
374			HET	HET	f1b		THE	342
509			HET	HET	f1b		THE	214
513			HET	HET	f1b		THE	203
515			HET	HET	f1b		THE	348
517			HET	HET	f1b		THE	370
519			HET	HET	f1b		THE	296
522			HET	HET	f1b		THE	231
665			HET	HET	f1b		THE	222
667			HET	HET	f1b		THE	266
668			HET	HET	f1b		THE	229
669			HET	HET	f1b		THE	243
774			HET	HET	f1b		THE	226
797			HET	HET	f1b		THE	166
857			HET	HET	f1b		THE	339
862			HET	HET	f1b		THE	225
868			HET	HET	f1b		THE	252
673			HET	HET	f1b		THE	230
557			HET	HET	f1b		THE	217
