# Supplementary material for: Re-expression of SynGAP protein in adulthood improves translatable measures of brain function and behavior
Source: eLife. 2019 Apr 26;8:e46752. doi: 10.7554/eLife.46752 (PMC6504227; doi:10.7554/eLife.46752)
Supplement: Figure 1—figure supplement 1—source data 1. [file elife-46752-fig1-figsupp1-data1.csv]

sID	cage	sex	cre	geno	figure	test.phase	measure	value	outlier
			WT	WT	figure1_figure supplement 1		western.blot	116.416309
			WT	WT	figure1_figure supplement 1		western.blot	93.07939914
			WT	WT	figure1_figure supplement 1		western.blot	69.74248927
			WT	WT	figure1_figure supplement 1		western.blot	99.78540773
			WT	WT	figure1_figure supplement 1		western.blot	120.9763948
			WT	HET	figure1_figure supplement 1		western.blot	54.4527897
			WT	HET	figure1_figure supplement 1		western.blot	43.72317597
			WT	HET	figure1_figure supplement 1		western.blot	37.28540773
			WT	HET	figure1_figure supplement 1		western.blot	63.57296137
			WT	HET	figure1_figure supplement 1		western.blot	60.89055794
			WT	HET	figure1_figure supplement 1		western.blot	36.21244635
			WT	HET	figure1_figure supplement 1		western.blot	44.79613734
			HET	WT	figure1_figure supplement 1		western.blot	117.1740379
			HET	WT	figure1_figure supplement 1		western.blot	106.4905227
			HET	WT	figure1_figure supplement 1		western.blot	107.8690408
			HET	WT	figure1_figure supplement 1		western.blot	77.88627226
			HET	WT	figure1_figure supplement 1		western.blot	117.863297
			HET	WT	figure1_figure supplement 1		western.blot	72.71682941
			HET	HET	figure1_figure supplement 1		western.blot	116.1401493
			HET	HET	figure1_figure supplement 1		western.blot	101.6657094
			HET	HET	figure1_figure supplement 1		western.blot	83.05571511
			HET	HET	figure1_figure supplement 1		western.blot	155.0832855
			HET	HET	figure1_figure supplement 1		western.blot	116.8294084
			HET	HET	figure1_figure supplement 1		western.blot	110.9707065
