# Supplementary material for: Re-expression of SynGAP protein in adulthood improves translatable measures of brain function and behavior
Source: eLife. 2019 Apr 26;8:e46752. doi: 10.7554/eLife.46752 (PMC6504227; doi:10.7554/eLife.46752)
Supplement: Figure 2—source data 1. [file elife-46752-fig2-data1.csv]

sID	cage	sex	cre	geno	figure	test.phase	measure	value	outlier
553			Cre+:+/+	TMX-	f2b		Spikes/min	0.00882353
553			Cre+:+/+	TMX+	f2b		Spikes/min	0.005555556
556			Cre+:+/ls	TMX-	f2b		Spikes/min	0.670871795
556			Cre+:+/ls	TMX+	f2b		Spikes/min	0
558			Cre+:+/+	TMX-	f2b		Spikes/min	0.008333333
558			Cre+:+/+	TMX+	f2b		Spikes/min	0
559			Cre+:+/ls	TMX-	f2b		Spikes/min	0.139337419
559			Cre+:+/ls	TMX+	f2b		Spikes/min	0
565			Cre+:+/+	TMX-	f2b		Spikes/min	0
565			Cre+:+/+	TMX+	f2b		Spikes/min	0
566			Cre+:+/+	TMX-	f2b		Spikes/min	0.041388889
566			Cre+:+/+	TMX+	f2b		Spikes/min	0.008333333
567			Cre+:+/ls	TMX-	f2b		Spikes/min	0.161111111
567			Cre+:+/ls	TMX+	f2b		Spikes/min	0.033
569			Cre+:+/+	TMX-	f2b		Spikes/min	0
569			Cre+:+/+	TMX+	f2b		Spikes/min	0.002777778
570			Cre+:+/+	TMX-	f2b		Spikes/min	0.008333333
570			Cre+:+/+	TMX+	f2b		Spikes/min	0.025
572			Cre+:+/ls	TMX-	f2b		Spikes/min	0.368306938
572			Cre+:+/ls	TMX+	f2b		Spikes/min	0.003666667
573			Cre+:+/ls	TMX-	f2b		Spikes/min	0.085879376
573			Cre+:+/ls	TMX+	f2b		Spikes/min	0
574			Cre+:+/ls	TMX-	f2b		Spikes/min	0.169068376
574			Cre+:+/ls	TMX+	f2b		Spikes/min	0
575			Cre+:+/ls	TMX-	f2b		Spikes/min	0.332680935
575			Cre+:+/ls	TMX+	f2b		Spikes/min	0.004666667
