# Supplementary material for: Re-expression of SynGAP protein in adulthood improves translatable measures of brain function and behavior
Source: eLife. 2019 Apr 26;8:e46752. doi: 10.7554/eLife.46752 (PMC6504227; doi:10.7554/eLife.46752)
Supplement: Figure 2—source data 2. [file elife-46752-fig2-data2.csv]

sID	cage	sex	cre	geno	figure	test.phase	measure	value	outlier
556			Cre+:+/ls	TMX-	f2c	wake		0.670871795
574			Cre+:+/ls	TMX-	f2c	wake		0.169068376
559			Cre+:+/ls	TMX-	f2c	wake		0.139337419
567			Cre+:+/ls	TMX-	f2c	wake		0.161111111
575			Cre+:+/ls	TMX-	f2c	wake		0.332680935
572			Cre+:+/ls	TMX-	f2c	wake		0.368306938
573			Cre+:+/ls	TMX-	f2c	wake		0.085879376
556			Cre+:+/ls	TMX-	f2c	sleep		5.114208285
574			Cre+:+/ls	TMX-	f2c	sleep		4.749853511
559			Cre+:+/ls	TMX-	f2c	sleep		1.095980672
575			Cre+:+/ls	TMX-	f2c	sleep		4.263623331
572			Cre+:+/ls	TMX-	f2c	sleep		6.384282384
573			Cre+:+/ls	TMX-	f2c	sleep		3.353363421
