# Supplementary material for: Re-expression of SynGAP protein in adulthood improves translatable measures of brain function and behavior
Source: eLife. 2019 Apr 26;8:e46752. doi: 10.7554/eLife.46752 (PMC6504227; doi:10.7554/eLife.46752)
Supplement: Figure 4—source data 1. [file elife-46752-fig4-data1.csv]

sID	cage	sex	cre	geno	figure	test.phase	measure	value	outlier
354	18	M		WT	f4a	30day	activity suppression	0.04848047
351	18	M		WT	f4a	30day	activity suppression	0.031667452
838	19	M		WT	f4a	30day	activity suppression	0.050880329
840	19	M		WT	f4a	30day	activity suppression	0.033479786
823	20	F		WT	f4a	30day	activity suppression	0.037672435
352	17	F		WT	f4a	30day	activity suppression	0.012459606
349	17	F		WT	f4a	30day	activity suppression	0.007632959
852	22	F		WT	f4a	30day	activity suppression	0.01562246
853	22	F		WT	f4a	30day	activity suppression	0.020554085
856	22	F		WT	f4a	30day	activity suppression	0.02145143
356	18	M		HET	f4a	30day	activity suppression	0.030708018
353	18	M		HET	f4a	30day	activity suppression	0.030340753
837	19	M		HET	f4a	30day	activity suppression	0.140651367
839	19	M		HET	f4a	30day	activity suppression	0.459727714
841	19	M		HET	f4a	30day	activity suppression	0.051401551
825	20	F		HET	f4a	30day	activity suppression	0.139771961
355	17	F		HET	f4a	30day	activity suppression	0.05880547
847	21	F		HET	f4a	30day	activity suppression	0.108037252
848	21	F		HET	f4a	30day	activity suppression	0.084609446
849	21	F		HET	f4a	30day	activity suppression	0.467195074
855	22	F		HET	f4a	30day	activity suppression	0.154285984
