# Supplementary material for: Re-expression of SynGAP protein in adulthood improves translatable measures of brain function and behavior
Source: eLife. 2019 Apr 26;8:e46752. doi: 10.7554/eLife.46752 (PMC6504227; doi:10.7554/eLife.46752)
Supplement: Figure 4—source data 2. [file elife-46752-fig4-data2.csv]

sID	cage	sex	cre	geno	figure	test.phase	measure	value	outlier
280				WT	f4b	30day	activity suppression	0.036498393
273				WT	f4b	30day	activity suppression	0.03496426
259				WT	f4b	30day	activity suppression	0.09331288
257				WT	f4b	30day	activity suppression	0.069576919
264				WT	f4b	30day	activity suppression	0.137307553
268				WT	f4b	30day	activity suppression	0.028635972
266				WT	f4b	30day	activity suppression	0.065510425
267				WT	f4b	30day	activity suppression	0.055086615
254				WT	f4b	30day	activity suppression	0.027790694
256				WT	f4b	30day	activity suppression	0.046045291
252				WT	f4b	30day	activity suppression	0.138927823
253				WT	f4b	30day	activity suppression	0.052538523
248				WT	f4b	30day	activity suppression	0.081689539
250				WT	f4b	30day	activity suppression	0.116131454
275				HET	f4b	30day	activity suppression	0.240246858
278				HET	f4b	30day	activity suppression	0.104920292
279				HET	f4b	30day	activity suppression	0.130758783
276				HET	f4b	30day	activity suppression	0.441480633
274				HET	f4b	30day	activity suppression	0.285636568
277				HET	f4b	30day	activity suppression	0.409796955
261				HET	f4b	30day	activity suppression	0.176117228
260				HET	f4b	30day	activity suppression	0.418281404
263				HET	f4b	30day	activity suppression	0.17675348
258				HET	f4b	30day	activity suppression	0.097534583
262				HET	f4b	30day	activity suppression	0.463827903
265				HET	f4b	30day	activity suppression	0.274863932
251				HET	f4b	30day	activity suppression	0.035356076
255				HET	f4b	30day	activity suppression	0.223548572
249				HET	f4b	30day	activity suppression	0.141423541
247				HET	f4b	30day	activity suppression	0.580225271
