# Supplementary material for: Re-expression of SynGAP protein in adulthood improves translatable measures of brain function and behavior
Source: eLife. 2019 Apr 26;8:e46752. doi: 10.7554/eLife.46752 (PMC6504227; doi:10.7554/eLife.46752)
Supplement: Figure 4—source data 3. [file elife-46752-fig4-data3.csv]

sID	cage	sex	cre	geno	figure	test.phase	measure	value	outlier
878	58	M		WT	f4c	1day	activity suppression	0.019213862
908	61	M		WT	f4c	1day	activity suppression	0.062151696
907	61	M		WT	f4c	1day	activity suppression	0.219429313
883	59	F		WT	f4c	1day	activity suppression	0.132748562
882	59	F		WT	f4c	1day	activity suppression	0.044284647
880	60	F		WT	f4c	1day	activity suppression	0.061219652
911	62	F		WT	f4c	1day	activity suppression	0.100858165
912	62	F		WT	f4c	1day	activity suppression	0.080746965
879	58	M		HET	f4c	1day	activity suppression	0.142617964
876	58	M		HET	f4c	1day	activity suppression	0.107353214
877	58	M		HET	f4c	1day	activity suppression	0.065268381
885	59	F		HET	f4c	1day	activity suppression	0.050994738
884	60	F		HET	f4c	1day	activity suppression	0.047389225
881	60	F		HET	f4c	1day	activity suppression	0.729170795	outlier
910	62	F		HET	f4c	1day	activity suppression	0.07035157
909	62	F		HET	f4c	1day	activity suppression	0.153111493
878	58	M		WT	f4c	26day	activity suppression	0.018459656
908	61	M		WT	f4c	26day	activity suppression	0.055013333
907	61	M		WT	f4c	26day	activity suppression	0.120822762
883	59	F		WT	f4c	26day	activity suppression	0.050082568
882	59	F		WT	f4c	26day	activity suppression	0.014421845
880	60	F		WT	f4c	26day	activity suppression	0.026820547
911	62	F		WT	f4c	26day	activity suppression	0.061090581
912	62	F		WT	f4c	26day	activity suppression	0.022098453
879	58	M		HET	f4c	26day	activity suppression	0.065495651
876	58	M		HET	f4c	26day	activity suppression	0.129735151
877	58	M		HET	f4c	26day	activity suppression	0.042323274
885	59	F		HET	f4c	26day	activity suppression	0.021742158
884	60	F		HET	f4c	26day	activity suppression	0.031937784
881	60	F		HET	f4c	26day	activity suppression	0.064634642
910	62	F		HET	f4c	26day	activity suppression	0.073520148
909	62	F		HET	f4c	26day	activity suppression	0.100351692
