# Supplementary material for: Re-expression of SynGAP protein in adulthood improves translatable measures of brain function and behavior
Source: eLife. 2019 Apr 26;8:e46752. doi: 10.7554/eLife.46752 (PMC6504227; doi:10.7554/eLife.46752)
Supplement: Figure 4—source data 4. [file elife-46752-fig4-data4.csv]

sID	cage	sex	cre	geno	figure	test.phase	measure	value	outlier
192			WT	WT	f4e		activity suppression	0.112027918
145			WT	WT	f4e		activity suppression	0.125222889
169			WT	WT	f4e		activity suppression	0.065359019
187			WT	WT	f4e		activity suppression	0.027233187
188			WT	WT	f4e		activity suppression	0.139715616
189			WT	WT	f4e		activity suppression	0.059884958
138			WT	WT	f4e		activity suppression	0.041578054
166			WT	WT	f4e		activity suppression	0.067680118
170			WT	WT	f4e		activity suppression	0.066289733
148			WT	WT	f4e		activity suppression	0.247732783
159			WT	WT	f4e		activity suppression	0.055989555
164			WT	WT	f4e		activity suppression	0.092042994
163			WT	WT	f4e		activity suppression	0.12220149
898			WT	WT	f4e		activity suppression	0.033208722
987			WT	WT	f4e		activity suppression	0.0730606
992			WT	WT	f4e		activity suppression	0.055660572
995			WT	WT	f4e		activity suppression	0.053593646
988			WT	WT	f4e		activity suppression	0.060439271
195			WT	WT	f4e		activity suppression	0.058201478
196			WT	WT	f4e		activity suppression	0.118556332
15			WT	WT	f4e		activity suppression	0.064563869
985			WT	WT	f4e		activity suppression	0.033077479
893			WT	WT	f4e		activity suppression	0.078040621
895			WT	WT	f4e		activity suppression	0.116842406
997			WT	WT	f4e		activity suppression	0.042643527
265			WT	WT	f4e		activity suppression	0.091226743
9			WT	WT	f4e		activity suppression	0.146660276
998			WT	WT	f4e		activity suppression	0.045735909
16			WT	WT	f4e		activity suppression	0.08069906
14			WT	WT	f4e		activity suppression	0.105431478
19			WT	WT	f4e		activity suppression	0.081741098
190			WT	HET	f4e		activity suppression	0.361042421
191			WT	HET	f4e		activity suppression	0.400838586
140			WT	HET	f4e		activity suppression	0.191672791
150			WT	HET	f4e		activity suppression	0.40689453
139			WT	HET	f4e		activity suppression	0.207501671
165			WT	HET	f4e		activity suppression	0.140561414
154			WT	HET	f4e		activity suppression	0.105063865
12			WT	HET	f4e		activity suppression	0.112723736
18			WT	HET	f4e		activity suppression	0.065776331
986			WT	HET	f4e		activity suppression	0.341371117
897			WT	HET	f4e		activity suppression	0.210719435
991			WT	HET	f4e		activity suppression	0.232753397
194			WT	HET	f4e		activity suppression	0.278728315
200			WT	HET	f4e		activity suppression	0.223835875
266			WT	HET	f4e		activity suppression	0.366717081
1000			WT	HET	f4e		activity suppression	0.196531319
11			WT	HET	f4e		activity suppression	0.093443309
13			WT	HET	f4e		activity suppression	0.149194219
193			HET	WT	f4e		activity suppression	0.127192444
142			HET	WT	f4e		activity suppression	0.139054788
155			HET	WT	f4e		activity suppression	0.292413476
157			HET	WT	f4e		activity suppression	0.091093584
162			HET	WT	f4e		activity suppression	0.100709096
496			HET	WT	f4e		activity suppression	0.068657537
497			HET	WT	f4e		activity suppression	0.153403346
186			HET	WT	f4e		activity suppression	0.096984252
141			HET	WT	f4e		activity suppression	0.055812109
144			HET	WT	f4e		activity suppression	0.096672341
171			HET	WT	f4e		activity suppression	0.107705453
156			HET	WT	f4e		activity suppression	0.119059352
493			HET	WT	f4e		activity suppression	0.066693082
994			HET	WT	f4e		activity suppression	0.257997644
990			HET	WT	f4e		activity suppression	0.148290091
989			HET	WT	f4e		activity suppression	0.118736188
198			HET	WT	f4e		activity suppression	0.047738664
199			HET	WT	f4e		activity suppression	0.067224991
7			HET	WT	f4e		activity suppression	0.044693232
10			HET	WT	f4e		activity suppression	0.106170213
21			HET	WT	f4e		activity suppression	0.117731598
899			HET	WT	f4e		activity suppression	0.182692832
993			HET	WT	f4e		activity suppression	0.150045821
17			HET	WT	f4e		activity suppression	0.110641678
22			HET	WT	f4e		activity suppression	0.129888671
143			HET	HET	f4e		activity suppression	0.134714874
146			HET	HET	f4e		activity suppression	0.135896189
147			HET	HET	f4e		activity suppression	0.229938759
485			HET	HET	f4e		activity suppression	0.063237794
494			HET	HET	f4e		activity suppression	0.06342112
149			HET	HET	f4e		activity suppression	0.16099128
158			HET	HET	f4e		activity suppression	0.233849415
161			HET	HET	f4e		activity suppression	0.231505538
490			HET	HET	f4e		activity suppression	0.107841464
491			HET	HET	f4e		activity suppression	0.169958259
492			HET	HET	f4e		activity suppression	0.130839856
894			HET	HET	f4e		activity suppression	0.368858202
896			HET	HET	f4e		activity suppression	0.344946034
197			HET	HET	f4e		activity suppression	0.192652242
999			HET	HET	f4e		activity suppression	0.21404189
6			HET	HET	f4e		activity suppression	0.072164875
900			HET	HET	f4e		activity suppression	0.194022282
996			HET	HET	f4e		activity suppression	0.208260021
267			HET	HET	f4e		activity suppression	0.215456128
8			HET	HET	f4e		activity suppression	0.216962294
