# Supplementary material for: Re-expression of SynGAP protein in adulthood improves translatable measures of brain function and behavior
Source: eLife. 2019 Apr 26;8:e46752. doi: 10.7554/eLife.46752 (PMC6504227; doi:10.7554/eLife.46752)
Supplement: Figure 4—source data 5. [file elife-46752-fig4-data5.csv]

sID	cage	sex	cre	geno	figure	test.phase	measure	value	outlier
362			WT	WT	f4f		activity suppression	0.06
370			WT	WT	f4f		activity suppression	0.12
511			WT	WT	f4f		activity suppression	0.14
516			WT	WT	f4f		activity suppression	0.06
525			WT	WT	f4f		activity suppression	0.12
663			WT	WT	f4f		activity suppression	0.09
666			WT	WT	f4f		activity suppression	0.1
670			WT	WT	f4f		activity suppression	0.1
672			WT	WT	f4f		activity suppression	0.03
766			WT	WT	f4f		activity suppression	0.13
772			WT	WT	f4f		activity suppression	0.16
799			WT	WT	f4f		activity suppression	0.05
856			WT	WT	f4f		activity suppression	0.04
860			WT	WT	f4f		activity suppression	0.07
861			WT	WT	f4f		activity suppression	0.16
357			WT	HET	f4f		activity suppression	0.11
359			WT	HET	f4f		activity suppression	0.25
364			WT	HET	f4f		activity suppression	0.27
365			WT	HET	f4f		activity suppression	0.28
366			WT	HET	f4f		activity suppression	0.18
394			WT	HET	f4f		activity suppression	0.14
510			WT	HET	f4f		activity suppression	0.35
512			WT	HET	f4f		activity suppression	0.23
518			WT	HET	f4f		activity suppression	0.17
520			WT	HET	f4f		activity suppression	0.22
521			WT	HET	f4f		activity suppression	0.12
523			WT	HET	f4f		activity suppression	0.26
524			WT	HET	f4f		activity suppression	0.22
671			WT	HET	f4f		activity suppression	0.15
767			WT	HET	f4f		activity suppression	0.35
770			WT	HET	f4f		activity suppression	0.34
771			WT	HET	f4f		activity suppression	0.42
773			WT	HET	f4f		activity suppression	0.16
858			WT	HET	f4f		activity suppression	0.31
863			WT	HET	f4f		activity suppression	0.32
864			WT	HET	f4f		activity suppression	0.27
367			HET	WT	f4f		activity suppression	0.19
368			HET	WT	f4f		activity suppression	0.22
369			HET	WT	f4f		activity suppression	0.23
375			HET	WT	f4f		activity suppression	0.07
390			HET	WT	f4f		activity suppression	0.16
391			HET	WT	f4f		activity suppression	0.09
392			HET	WT	f4f		activity suppression	0.09
514			HET	WT	f4f		activity suppression	0.08
558			HET	WT	f4f		activity suppression	0.24
559			HET	WT	f4f		activity suppression	0.12
627			HET	WT	f4f		activity suppression	0.16
662			HET	WT	f4f		activity suppression	0.28
664			HET	WT	f4f		activity suppression	0.08
768			HET	WT	f4f		activity suppression	0.14
769			HET	WT	f4f		activity suppression	0.12
798			HET	WT	f4f		activity suppression	0.11
859			HET	WT	f4f		activity suppression	0.19
865			HET	WT	f4f		activity suppression	0.24
358			HET	HET	f4f		activity suppression	0.09
361			HET	HET	f4f		activity suppression	0.04
371			HET	HET	f4f		activity suppression	0.23
372			HET	HET	f4f		activity suppression	0.32
373			HET	HET	f4f		activity suppression	0.3
374			HET	HET	f4f		activity suppression	0.18
509			HET	HET	f4f		activity suppression	0.18
513			HET	HET	f4f		activity suppression	0.22
515			HET	HET	f4f		activity suppression	0.17
517			HET	HET	f4f		activity suppression	0.18
519			HET	HET	f4f		activity suppression	0.16
522			HET	HET	f4f		activity suppression	0.21
665			HET	HET	f4f		activity suppression	0.21
667			HET	HET	f4f		activity suppression	0.12
668			HET	HET	f4f		activity suppression	0.13
669			HET	HET	f4f		activity suppression	0.27
774			HET	HET	f4f		activity suppression	0.12
797			HET	HET	f4f		activity suppression	0.21
857			HET	HET	f4f		activity suppression	0.25
862			HET	HET	f4f		activity suppression	0.16
868			HET	HET	f4f		activity suppression	0.08
673			HET	HET	f4f		activity suppression	0.11
557			HET	HET	f4f		activity suppression	0.18
