# Supplementary material for: Re-expression of SynGAP protein in adulthood improves translatable measures of brain function and behavior
Source: eLife. 2019 Apr 26;8:e46752. doi: 10.7554/eLife.46752 (PMC6504227; doi:10.7554/eLife.46752)
Supplement: Figure 5—figure supplement 2—source data 1. [file elife-46752-fig5-figsupp2-data1.csv]

sID	cage	sex	cre	geno	figure	test.phase	measure	value	outlier
553			Cre+:+/+	TMX-	figure 5_figure supplement 2		Distance (m)	4.912
557			Cre+:+/+	TMX-	figure 5_figure supplement 2		Distance (m)	4.819
558			Cre+:+/+	TMX-	figure 5_figure supplement 2		Distance (m)	5.675
565			Cre+:+/+	TMX-	figure 5_figure supplement 2		Distance (m)	4.645
566			Cre+:+/+	TMX-	figure 5_figure supplement 2		Distance (m)	5.41
569			Cre+:+/+	TMX-	figure 5_figure supplement 2		Distance (m)	4.558
570			Cre+:+/+	TMX-	figure 5_figure supplement 2		Distance (m)	5.304
553			Cre+:+/+	TMX+	figure 5_figure supplement 2		Distance (m)	6.06
557			Cre+:+/+	TMX+	figure 5_figure supplement 2		Distance (m)	8.144
558			Cre+:+/+	TMX+	figure 5_figure supplement 2		Distance (m)	7.036
565			Cre+:+/+	TMX+	figure 5_figure supplement 2		Distance (m)	3.06
566			Cre+:+/+	TMX+	figure 5_figure supplement 2		Distance (m)	5.321
569			Cre+:+/+	TMX+	figure 5_figure supplement 2		Distance (m)	6.304
570			Cre+:+/+	TMX+	figure 5_figure supplement 2		Distance (m)	6.854
556			Cre+:+/ls	TMX-	figure 5_figure supplement 2		Distance (m)	6.998
559			Cre+:+/ls	TMX-	figure 5_figure supplement 2		Distance (m)	9.2
567			Cre+:+/ls	TMX-	figure 5_figure supplement 2		Distance (m)	8.593
572			Cre+:+/ls	TMX-	figure 5_figure supplement 2		Distance (m)	15.222
573			Cre+:+/ls	TMX-	figure 5_figure supplement 2		Distance (m)	10.809
574			Cre+:+/ls	TMX-	figure 5_figure supplement 2		Distance (m)	12.819
575			Cre+:+/ls	TMX-	figure 5_figure supplement 2		Distance (m)	10.851
556			Cre+:+/ls	TMX+	figure 5_figure supplement 2		Distance (m)	7.081
559			Cre+:+/ls	TMX+	figure 5_figure supplement 2		Distance (m)	11.229
567			Cre+:+/ls	TMX+	figure 5_figure supplement 2		Distance (m)	3.811
572			Cre+:+/ls	TMX+	figure 5_figure supplement 2		Distance (m)	10.369
573			Cre+:+/ls	TMX+	figure 5_figure supplement 2		Distance (m)	6.523
574			Cre+:+/ls	TMX+	figure 5_figure supplement 2		Distance (m)	9.481
575			Cre+:+/ls	TMX+	figure 5_figure supplement 2		Distance (m)	14.435
